# Supplementary material for: Multimodal PA/US imaging and radiomics for the prediction of HER2-zero, -low, and -positive breast cancers: A novel approach for targeted therapy selection
Source: Photoacoustics. 2025 Aug 21;46:100764. doi: 10.1016/j.pacs.2025.100764 (PMC12446380; doi:10.1016/j.pacs.2025.100764)
Supplement: Supplementary file 2 — Supplementary material [file mmc2.xlsx]

## Sheet: Sheet1
Task	Feature Name	Region	Category	Interpretation
Task 1: HER2-zero vs HER2-low/positive	intra_exponential_ngtdm_Strength	Intra	Texture – NGTDM	Reflects overall intensity contrast; may correlate with tissue heterogeneity
Task 1: HER2-zero vs HER2-low/positive	intra_lbp_3D_m2_glrlm_ShortRunLowGrayLevelEmphasis	Intra	Texture – GLRLM	Emphasizes short, low-intensity runs; may indicate fine heterogeneous structures
Task 1: HER2-zero vs HER2-low/positive	intra_logarithm_firstorder_Median	Intra	First-order	Describes median voxel intensity; may reflect tissue density
Task 1: HER2-zero vs HER2-low/positive	intra_wavelet_HHH_glszm_SizeZoneNonUniformityNormalized	Intra	Texture – GLSZM	Measures variability in homogeneous zones; linked to intratumoral complexity
Task 1: HER2-zero vs HER2-low/positive	intra_wavelet_HLH_glcm_SumSquares	Intra	Texture – GLCM	Quantifies intensity variance; may reflect vascular heterogeneity
Task 1: HER2-zero vs HER2-low/positive	intra_wavelet_LHH_glszm_ZoneEntropy	Intra	Texture – GLSZM	Captures randomness in zone sizes; linked to microstructural complexity
Task 1: HER2-zero vs HER2-low/positive	intra_wavelet_LLH_glrlm_LongRunHighGrayLevelEmphasis	Intra	Texture – GLRLM	Emphasizes long runs of high intensity; may reflect fibrotic strands
Task 1: HER2-zero vs HER2-low/positive	intra_wavelet_LLH_glrlm_ShortRunHighGrayLevelEmphasis	Intra	Texture – GLRLM	Highlights short high-intensity runs; may relate to microvascular clusters
Task 1: HER2-zero vs HER2-low/positive	peri_lbp_3D_k_firstorder_Range	Peri	First-order	Captures intensity spread; may reflect edema or necrosis
Task 1: HER2-zero vs HER2-low/positive	peri_lbp_3D_m1_glszm_GrayLevelVariance	Peri	Texture – GLSZM	Measures gray-level variability in zones; reflects structural disarray
Task 1: HER2-zero vs HER2-low/positive	peri_lbp_3D_m1_glszm_SmallAreaHighGrayLevelEmphasis	Peri	Texture – GLSZM	Focuses on small bright zones; may represent microcalcifications
Task 1: HER2-zero vs HER2-low/positive	peri_lbp_3D_m2_glszm_HighGrayLevelZoneEmphasis	Peri	Texture – GLSZM	Emphasizes high-intensity zones; may reflect fibrosis or vascularity
Task 1: HER2-zero vs HER2-low/positive	peri_wavelet_HHH_firstorder_Skewness	Peri	First-order	Measures intensity asymmetry; may suggest abnormal tissue architecture
Task 1: HER2-zero vs HER2-low/positive	peri_wavelet_HHL_firstorder_Median	Peri	First-order	Indicates central intensity tendency in filtered image
Task 1: HER2-zero vs HER2-low/positive	peri_wavelet_HLL_firstorder_InterquartileRange	Peri	First-order	Captures mid-range intensity variability
Task 1: HER2-zero vs HER2-low/positive	peri_wavelet_HLL_firstorder_Kurtosis	Peri	First-order	Reflects peakedness in intensity; high values may indicate uniform texture
Task 1: HER2-zero vs HER2-low/positive	peri_wavelet_HLL_glcm_Idn	Peri	Texture – GLCM	Inverse difference normalized; reflects local homogeneity
Task 1: HER2-zero vs HER2-low/positive	peri_wavelet_LHL_glcm_Correlation	Peri	Texture – GLCM	Measures intensity correlation across pixels; may suggest tissue organization
Task 1: HER2-zero vs HER2-low/positive	peri_wavelet_LLH_firstorder_Maximum	Peri	First-order	Captures highest intensity voxel; may highlight hot spots
Task 2: HER2-low vs HER2-positive	intra_lbp_3D_m2_glrlm_ShortRunLowGrayLevelEmphasis	Intra	Texture – GLRLM	Highlights short runs of low intensity; may reflect fine-grained heterogeneity
Task 2: HER2-low vs HER2-positive	intra_squareroot_glrlm_ShortRunLowGrayLevelEmphasis	Intra	Texture – GLRLM	Similar to above, but from square-root transformed image; enhances edge-related patterns
Task 2: HER2-low vs HER2-positive	intra_wavelet_HLH_gldm_DependenceNonUniformityNormalized	Intra	Texture – GLDM	Quantifies gray-level dependence variation; may relate to structural complexity
Task 2: HER2-low vs HER2-positive	intra_wavelet_HLH_gldm_LargeDependenceHighGrayLevelEmphasis	Intra	Texture – GLDM	Emphasizes large dependent areas with high intensity; may reflect dense tumor regions
Task 2: HER2-low vs HER2-positive	intra_wavelet_HLH_glszm_ZoneEntropy	Intra	Texture – GLSZM	Captures randomness in homogeneous zone sizes; may indicate tumor heterogeneity
Task 2: HER2-low vs HER2-positive	intra_wavelet_HLL_glcm_Correlation	Intra	Texture – GLCM	Measures linear dependency between voxel intensities; linked to tissue structure
Task 2: HER2-low vs HER2-positive	intra_wavelet_LHH_glcm_JointEntropy	Intra	Texture – GLCM	Reflects joint randomness; may suggest structural disorganization
Task 2: HER2-low vs HER2-positive	intra_wavelet_LHH_glszm_GrayLevelNonUniformity	Intra	Texture – GLSZM	Assesses variation in gray levels across zones; indicates signal diversity
Task 2: HER2-low vs HER2-positive	intra_wavelet_LHH_glszm_LowGrayLevelZoneEmphasis	Intra	Texture – GLSZM	Emphasizes low-intensity zones; may be associated with necrotic areas
Task 2: HER2-low vs HER2-positive	intra_wavelet_LHH_glszm_SmallAreaLowGrayLevelEmphasis	Intra	Texture – GLSZM	Highlights small, low-intensity areas; may reflect fine hypoechoic features
Task 2: HER2-low vs HER2-positive	intra_wavelet_LHL_firstorder_Mean	Intra	First-order	Captures average signal intensity in filtered image
Task 2: HER2-low vs HER2-positive	intra_wavelet_LLL_gldm_LargeDependenceLowGrayLevelEmphasis	Intra	Texture – GLDM	Targets large homogeneous low-intensity regions
Task 2: HER2-low vs HER2-positive	peri_exponential_glcm_Correlation	Peri	Texture – GLCM	Assesses correlation in exponential-transformed data; may enhance subtle textures
Task 2: HER2-low vs HER2-positive	peri_gradient_glcm_Idmn	Peri	Texture – GLCM	Inverse difference moment normalized; captures local homogeneity
Task 2: HER2-low vs HER2-positive	peri_lbp_3D_m2_glrlm_RunVariance	Peri	Texture – GLRLM	Measures variability in run lengths; reflects local pattern diversity
Task 2: HER2-low vs HER2-positive	peri_lbp_3D_m2_ngtdm_Busyness	Peri	Texture – NGTDM	Quantifies intensity changes; may correspond to textural irregularity
Task 2: HER2-low vs HER2-positive	peri_logarithm_ngtdm_Strength	Peri	Texture – NGTDM	Represents coherence of signal transitions
Task 2: HER2-low vs HER2-positive	peri_original_shape_Elongation	Peri	Shape	Describes lesion elongation; may reflect invasive growth
Task 2: HER2-low vs HER2-positive	peri_square_gldm_LargeDependenceHighGrayLevelEmphasis	Peri	Texture – GLDM	Emphasizes large, high-intensity dependent zones
Task 2: HER2-low vs HER2-positive	peri_wavelet_HHH_glszm_LargeAreaLowGrayLevelEmphasis	Peri	Texture – GLSZM	Highlights large low-intensity zones; may indicate necrosis
Task 2: HER2-low vs HER2-positive	peri_wavelet_HLH_glszm_ZoneVariance	Peri	Texture – GLSZM	Measures variability of zone sizes; linked to spatial disorder
Task 2: HER2-low vs HER2-positive	peri_wavelet_LHH_glcm_Imc1	Peri	Texture – GLCM	Information measure of correlation; indicates texture predictability
Task 2: HER2-low vs HER2-positive	peri_wavelet_LLL_ngtdm_Busyness	Peri	Texture – NGTDM	Measures local intensity variation
Task 3: HER2-zero vs HER2-low	intra_lbp_3D_m2_gldm_SmallDependenceLowGrayLevelEmphasis	Intra	Texture – GLDM	Emphasizes small, low-intensity dependent regions; may indicate fine hypoechoic tissue
Task 3: HER2-zero vs HER2-low	intra_lbp_3D_m2_glrlm_ShortRunLowGrayLevelEmphasis	Intra	Texture – GLRLM	Highlights short low-intensity runs; associated with heterogeneity
Task 3: HER2-zero vs HER2-low	intra_logarithm_glrlm_ShortRunLowGrayLevelEmphasis	Intra	Texture – GLRLM	Same as above but from log-transformed image; enhances subtle contrasts
Task 3: HER2-zero vs HER2-low	intra_original_shape_Elongation	Intra	Shape	Quantifies elongation of the tumor; may correlate with invasive morphology
Task 3: HER2-zero vs HER2-low	intra_wavelet_HLH_gldm_GrayLevelVariance	Intra	Texture – GLDM	Assesses variation in gray-level values; linked to microstructural disorder
Task 3: HER2-zero vs HER2-low	intra_wavelet_HLH_gldm_LowGrayLevelEmphasis	Intra	Texture – GLDM	Focuses on low-intensity dependent regions; may relate to necrosis
Task 3: HER2-zero vs HER2-low	intra_wavelet_LHH_glszm_SmallAreaEmphasis	Intra	Texture – GLSZM	Emphasizes small homogeneous areas; may indicate local uniformity
Task 3: HER2-zero vs HER2-low	intra_wavelet_LHL_firstorder_Skewness	Intra	First-order	Describes asymmetry of voxel intensity distribution
Task 3: HER2-zero vs HER2-low	peri_gradient_glrlm_ShortRunLowGrayLevelEmphasis	Peri	Texture – GLRLM	Detects short low-intensity runs in edge-enhanced data
Task 3: HER2-zero vs HER2-low	peri_lbp_3D_k_firstorder_Minimum	Peri	First-order	Minimum voxel intensity; may capture dark/hypoechoic regions
Task 3: HER2-zero vs HER2-low	peri_lbp_3D_k_firstorder_Range	Peri	First-order	Intensity range; reflects variation in peritumoral signal
Task 3: HER2-zero vs HER2-low	peri_lbp_3D_m1_glszm_SmallAreaHighGrayLevelEmphasis	Peri	Texture – GLSZM	Emphasizes small, bright areas; may relate to calcification
Task 3: HER2-zero vs HER2-low	peri_lbp_3D_m2_glszm_HighGrayLevelZoneEmphasis	Peri	Texture – GLSZM	Targets zones with high gray levels; may indicate vascular foci
Task 3: HER2-zero vs HER2-low	peri_lbp_3D_m2_glszm_SmallAreaHighGrayLevelEmphasis	Peri	Texture – GLSZM	Focuses on small bright zones; associated with heterogeneity
Task 3: HER2-zero vs HER2-low	peri_squareroot_glszm_GrayLevelNonUniformity	Peri	Texture – GLSZM	Assesses variation in gray levels; from square-root transformed data
Task 3: HER2-zero vs HER2-low	peri_wavelet_HHL_glszm_SmallAreaEmphasis	Peri	Texture – GLSZM	Highlights small uniform areas; linked to peritumoral structure
Task 3: HER2-zero vs HER2-low	peri_wavelet_HLL_firstorder_Kurtosis	Peri	First-order	Measures peakedness of intensity distribution
Task 3: HER2-zero vs HER2-low	peri_wavelet_HLL_firstorder_Skewness	Peri	First-order	Captures asymmetry in voxel intensities
Task 3: HER2-zero vs HER2-low	peri_wavelet_HLL_glszm_SmallAreaEmphasis	Peri	Texture – GLSZM	Similar to above; focuses on small homogeneous regions
Task 3: HER2-zero vs HER2-low	peri_wavelet_LHL_glcm_Correlation	Peri	Texture – GLCM	Measures inter-pixel intensity correlation
Task 3: HER2-zero vs HER2-low	peri_wavelet_LHL_glszm_LargeAreaHighGrayLevelEmphasis	Peri	Texture – GLSZM	Emphasizes large bright zones; may relate to dense regions
Task 3: HER2-zero vs HER2-low	peri_wavelet_LLH_glrlm_ShortRunLowGrayLevelEmphasis	Peri	Texture – GLRLM	Highlights short, low-intensity runs
Task 3: HER2-zero vs HER2-low	peri_wavelet_LLH_glszm_ZonePercentage	Peri	Texture – GLSZM	Reflects proportion of zones; may indicate spatial fragmentation
